# Supplementary material for: Impact of Nano- and Micro-Sized Chromium(III) Particles on Cytotoxicity and Gene Expression Profiles Related to Genomic Stability in Human Keratinocytes and Alveolar Epithelial Cells
Source: Nanomaterials (Basel). 2022 Apr 11;12(8):1294. doi: 10.3390/nano12081294 (PMC9029936; doi:10.3390/nano12081294)
Supplement: Supplementary file 1 [file nanomaterials-12-01294-s001.zip]

Archive with 1 entries (1 files):
- nanomaterials-1643112-supplementary.pdf
